# Supplementary material for: Digital Health Technology and the New Graduate Nurse: A Scoping Review Protocol
Source: Nurs Rep. 2026 Mar 5;16(3):90. doi: 10.3390/nursrep16030090 (PMC13029048; doi:10.3390/nursrep16030090)
Supplement: Supplementary file 1 [file nursrep-16-00090-s001.zip]

Archive with 1 entries (1 files):
- nursrep-4153972-supplementary.pdf
